# Supplementary material for: SNORA69 is up-regulated in the lateral habenula of individuals with major depressive disorder
Source: Sci Rep. 2024 Apr 9;14:8258. doi: 10.1038/s41598-024-58278-2 (PMC11001866; doi:10.1038/s41598-024-58278-2)
Supplement: Supplementary file 2 — Supplementary Table 2. [file 41598_2024_58278_MOESM2_ESM.xlsx]

## Sheet: Supplementary Table 2
Human lateral habenula small RNA sequencing analysis
snoRNA	baseMean	log2FoldChange	lfcSE	stat	p-value	Q-value
SNORA54	22.2721	1.7699	0.399027	4.43554	9.18e-06	0.00168986
SNORA80E	61.004	1.37198	0.352188	3.8956	9.8e-05	0.00624847
SNORA26	24.4206	1.63618	0.421037	3.88608	0.000101877	0.00624847
SNORA69	13.5395	1.22888	0.331412	3.70802	0.000208885	0.00960871
SNORA65	24.0377	0.840681	0.250741	3.35278	0.00080003	0.0197595
SNORD46.1	17.8355	1.03477	0.313001	3.30598	0.000946456	0.0197595
SNORD38A	1095.78	-0.606385	0.183899	-3.29737	0.000975942	0.0197595
SNORA58	28.0766	1.28074	0.390106	3.28305	0.0010269	0.0197595
SNORA81	15.6492	1.10346	0.336824	3.27606	0.00105267	0.0197595
SNORD10	82.0102	0.950246	0.290558	3.27042	0.00107388	0.0197595
SNORD22	13.2135	0.794561	0.265768	2.98968	0.00279269	0.0467141
SNORD95	2049.58	-0.401232	0.13842	-2.89865	0.00374769	0.0574645
SNORD50A	7675.71	-0.602561	0.215743	-2.79296	0.00522279	0.0739226
SNORA53	35.9667	0.89428	0.32305	2.76824	0.00563604	0.0740737
SNORD13	70.0956	0.886328	0.328179	2.70074	0.00691844	0.0824656
SNORD59A	2670.14	-0.420223	0.156286	-2.6888	0.00717093	0.0824656
SNORD102	12897.5	-0.410265	0.155122	-2.64479	0.00817424	0.0884741
SNORA71B	73.6514	0.774559	0.296243	2.61461	0.00893302	0.0886785
SNORD4A	4410.31	-0.580074	0.22258	-2.60614	0.00915701	0.0886785
SNORD24	713.776	-0.346908	0.140556	-2.46812	0.0135825	0.11905
SNORD15B	75.6464	0.711038	0.288104	2.468	0.0135872	0.11905
SNORD14E	565.907	-0.578519	0.237776	-2.43304	0.0149726	0.125225
SNORA6	45.0603	0.794186	0.334287	2.37576	0.0175127	0.134471
SNORD96A	6818.37	-0.489554	0.206111	-2.37519	0.0175397	0.134471
SNORD53_SNORD92.1	2122.62	-0.345964	0.149236	-2.31824	0.0204363	0.148622
SNORD50B	247.639	-0.44225	0.191618	-2.30797	0.0210009	0.148622
SNORD15A	77.7893	0.429764	0.188253	2.2829	0.0224363	0.1529
SNORA68	199.372	1.18614	0.529698	2.23928	0.0251376	0.16365
SNORA44	53.679	0.896889	0.402315	2.22932	0.0257926	0.16365
SNORA49	21.3888	0.921574	0.415909	2.21581	0.0267048	0.163789
SNORD25	468.266	-0.348514	0.159295	-2.18786	0.0286802	0.170231
SNORD117	138.339	0.380387	0.176012	2.16114	0.0306845	0.176436
SNORD6	1769.07	-0.363774	0.170371	-2.13518	0.0327459	0.181823
SNORD14B	20.7968	-0.468035	0.220266	-2.12487	0.0335977	0.181823
SNORA57	18.7032	0.783789	0.371272	2.11109	0.0347643	0.182761
SNORD71	6586.51	-0.253495	0.120949	-2.09588	0.0360928	0.184475
SNORA31	49.4343	0.57808	0.277468	2.08341	0.0372137	0.185063
SNORD30	1945.9	-0.366597	0.183148	-2.00164	0.0453234	0.218873
SNORD20	87.0075	-0.494414	0.248223	-1.99181	0.0463916	0.218873
SNORA45A	22.7106	0.544698	0.280202	1.94395	0.0519018	0.237531
SNORD64	719.473	-0.366793	0.189507	-1.93551	0.052928	0.237531
SNORD88C	3120.04	-0.273161	0.142823	-1.91259	0.0558006	0.238924
SNORD14C	121.247	0.694011	0.363543	1.90902	0.0562597	0.238924
SNORA45B	53.5267	0.508458	0.267288	1.90228	0.057134	0.238924
SNORD66	835.347	-0.323999	0.173479	-1.86765	0.0618105	0.252736
SNORA74B	31.0847	1.10961	0.598918	1.8527	0.0639256	0.255703
SNORD3A	328.552	0.484887	0.267987	1.80937	0.0703935	0.275583
SNORD43	14232.6	-0.300684	0.168374	-1.7858	0.0741311	0.284169
SNORD9	20.8263	0.437335	0.246626	1.77327	0.0761835	0.286077
SNORA46	24.2663	0.564653	0.323478	1.74557	0.080886	0.29766
SNORD89	178.296	0.505538	0.294055	1.7192	0.0855788	0.308755
SNORA18	27.4079	0.662921	0.394035	1.68239	0.0924932	0.3224
SNORA36B	106.473	0.646725	0.384847	1.68047	0.0928652	0.3224
SNORD124	549.477	-0.294264	0.17858	-1.6478	0.0993945	0.333957
SNORD18B	586.247	-0.302873	0.184943	-1.63766	0.101494	0.333957
SNORA62	39.526	0.493618	0.30222	1.63331	0.102405	0.333957
SNORD17	81.2699	0.4758	0.292201	1.62833	0.103454	0.333957
SNORD49A	2656.22	-0.258011	0.160056	-1.61201	0.10696	0.338616
SNORD2	3065.58	-0.280232	0.174641	-1.60462	0.108578	0.338616
SNORD91A	1176.86	-0.275571	0.177291	-1.55435	0.120102	0.35828
SNORD3B	400.565	0.325323	0.209442	1.55329	0.120355	0.35828
SNORA7B	81.4573	0.58953	0.38029	1.55021	0.12109	0.35828
SNORA37	25.1027	0.466022	0.301895	1.54365	0.122672	0.35828
SNORD61	51.1828	0.283899	0.185982	1.52649	0.126887	0.361834
SNORD111B	173.729	-0.368559	0.243129	-1.5159	0.129544	0.361834
SNORD126	36.7499	0.254101	0.167731	1.51494	0.129788	0.361834
SNORD42A	521.856	0.385534	0.256282	1.50434	0.132495	0.363866
SNORD19B	263.095	-0.239858	0.16104	-1.48943	0.136375	0.36704
SNORD16	26.1973	0.374815	0.252462	1.48464	0.13764	0.36704
SNORD92	773.075	-0.228798	0.156934	-1.45793	0.144861	0.374907
SNORD99	8688.38	-0.171095	0.11779	-1.45254	0.146351	0.374907
SNORD45C	1877.43	-0.286034	0.197091	-1.45128	0.146703	0.374907
SCARNA18	16.3616	0.431657	0.303477	1.42237	0.154919	0.39048
SNORA36A	31.638	0.61424	0.437438	1.40418	0.160267	0.398501
SNORA50.3	19.2239	0.606056	0.438399	1.38243	0.166839	0.409312
SNORD58C	120.126	-0.144149	0.106313	-1.35589	0.175134	0.42401
SNORD63	1129.94	-0.249941	0.186291	-1.34167	0.179704	0.429422
SNORD3D	102.194	0.304806	0.230493	1.32241	0.186033	0.438848
SNORD45A	1588.38	-0.178135	0.136192	-1.30797	0.190884	0.444592
SNORD19.1	1321.45	-0.23594	0.188133	-1.25412	0.2098	0.48254
SNORD91B	513.438	-0.173703	0.140528	-1.23608	0.21643	0.488291
SNORD67	99.8568	0.189667	0.153836	1.23291	0.217608	0.488291
SNORD18A	381.099	-0.205737	0.168705	-1.21951	0.222651	0.493588
SNORD37	1017.7	-0.19586	0.162236	-1.20725	0.227334	0.49797
SNORD5	713.596	-0.177122	0.150698	-1.17535	0.239857	0.519219
SNORA51	39.7596	0.41927	0.359047	1.16773	0.242915	0.519726
SNORA36C	24.3173	0.524451	0.460581	1.13867	0.254839	0.538581
SNORD4B	52.7816	-0.181799	0.161723	-1.12414	0.260953	0.538581
SNORD58B	228.037	-0.190332	0.16955	-1.12257	0.26162	0.538581
SNORD11	32.0642	0.172318	0.154088	1.11831	0.263436	0.538581
SNORD57	442.807	-0.490854	0.444145	-1.10517	0.269088	0.54409
SNORA7A	71.2514	0.446759	0.410744	1.08768	0.276736	0.553471
SNORD121B	305.029	-0.181699	0.169516	-1.07187	0.283779	0.559125
SNORD7	51.5355	0.238171	0.223062	1.06774	0.28564	0.559125
SNORD27	160.456	0.23919	0.22894	1.04477	0.296128	0.573553
SNORA75	61.157	-0.427742	0.419005	-1.02085	0.307325	0.57592
SNORD73A	277.689	-0.140953	0.138385	-1.01856	0.308412	0.57592
SNORD38B	289.349	-0.246672	0.24294	-1.01536	0.309932	0.57592
SNORD68	43.8166	0.221871	0.218647	1.01475	0.310227	0.57592
SNORA20	163.896	0.489291	0.484952	1.00895	0.313	0.57592
SNORD100	8900.05	-0.318649	0.323809	-0.984065	0.325084	0.587482
SNORA72	52.1201	-0.280884	0.287038	-0.97856	0.327798	0.587482
SNORD3C	179.631	0.318962	0.326669	0.976408	0.328862	0.587482
SNORD60	694.814	-0.138228	0.143954	-0.960229	0.33694	0.596124
SNORD82	1462.13	-0.290818	0.311883	-0.932458	0.3511	0.607862
SNORD116	16251.8	0.25738	0.276318	0.931464	0.351614	0.607862
snoU2	109.816	-0.152844	0.164729	-0.927851	0.353485	0.607862
SNORD1B	75.4813	0.216992	0.23877	0.908792	0.36346	0.619228
SNORD94	1736.71	0.29903	0.337817	0.885183	0.376058	0.634813
SNORD36A	19.3754	-0.304087	0.355655	-0.855006	0.392548	0.656625
SNORD8	6143.5	0.2467	0.299675	0.823226	0.410379	0.674615
SNORA64	61.9457	0.335252	0.407464	0.822776	0.410635	0.674615
SNORD109A	707.96	-0.176156	0.219894	-0.801093	0.423078	0.682863
SNORD109B	707.96	-0.176156	0.219894	-0.801093	0.423078	0.682863
SNORD118	248.991	0.348482	0.441681	0.78899	0.430118	0.685757
SNORD93	254.427	-0.36867	0.469511	-0.785219	0.432325	0.685757
SNORD114	21475.2	-0.170588	0.227703	-0.749167	0.453757	0.705751
SNORD48	27479.9	-0.245324	0.327823	-0.748342	0.454254	0.705751
SCARNA10	84.6127	0.165255	0.2219	0.744727	0.456436	0.705751
SNORD52	631.543	-0.135418	0.186502	-0.726093	0.467782	0.717265
SNORA14B	30.9544	0.224578	0.312475	0.718707	0.472322	0.718241
SNORD70	123.704	-0.134508	0.191258	-0.70328	0.481882	0.720891
SNORD69	972.791	-0.128027	0.182051	-0.70325	0.4819	0.720891
SNORD107	130.754	0.158123	0.230806	0.685092	0.493286	0.729261
SNORD110	261.137	0.176993	0.260505	0.679425	0.496869	0.729261
SNORD53	23.688	-0.196315	0.29064	-0.675458	0.499385	0.729261
SNORD113	16485	-0.182079	0.275376	-0.661201	0.508483	0.7367
SNORA16A	18.663	0.196137	0.302514	0.648357	0.516754	0.739637
SNORD62A	176.197	0.110508	0.172834	0.63939	0.522569	0.739637
SNORD62B	176.197	0.110508	0.172834	0.63939	0.522569	0.739637
SNORD1A	18.388	-0.145715	0.232804	-0.625912	0.531373	0.741176
SNORA76A	277.449	0.134388	0.214886	0.625393	0.531713	0.741176
SNORD105	84.5631	0.13343	0.218535	0.610564	0.541488	0.741717
SNORD113.6	76.6419	-0.218082	0.363685	-0.599646	0.548742	0.741717
SNORD11B	14.3514	0.152934	0.255999	0.5974	0.55024	0.741717
SNORD35B	12.5523	-0.129639	0.217217	-0.596819	0.550628	0.741717
SNORD45B	129.939	-0.197388	0.338102	-0.583812	0.559347	0.741717
SNORD46	846.895	0.128994	0.224162	0.57545	0.564987	0.741717
SNORD83A	1585.33	-0.0965835	0.168598	-0.572863	0.566737	0.741717
SNORD115	36206.1	0.133299	0.232948	0.572229	0.567167	0.741717
SNORD70.1	60.7625	0.132176	0.233521	0.566011	0.571386	0.741717
snoR1.1	125.425	0.115584	0.205459	0.562563	0.573732	0.741717
SNORD41	46.808	0.23528	0.424408	0.554373	0.579324	0.741717
SNORA58.2	32.1355	0.198764	0.359629	0.552693	0.580474	0.741717
snoU2_19.4	14.5086	0.170306	0.31614	0.538706	0.59009	0.741871
SNORD12	973.389	0.11396	0.216277	0.526916	0.598252	0.741871
SNORD58A	56.0295	0.11928	0.22788	0.523433	0.600673	0.741871
SNORD42B	453.12	-0.209139	0.400423	-0.522294	0.601466	0.741871
SNORA33	34.88	0.143071	0.274254	0.521674	0.601897	0.741871
SNORD56	166.432	-0.170106	0.328688	-0.51753	0.604786	0.741871
SNORD36C	16.1531	0.110397	0.215876	0.511391	0.609078	0.742187
SNORD72	23.7631	-0.129823	0.265797	-0.488431	0.625245	0.756875
SNORD19B.1	101.53	-0.133499	0.289142	-0.461706	0.644292	0.768192
SNORD19.2	101.488	-0.132301	0.289621	-0.456808	0.647809	0.768192
SNORD14A	22.9004	-0.103227	0.229176	-0.450428	0.652402	0.768192
SNORD55	257.778	-0.0856648	0.190436	-0.449836	0.652828	0.768192
SNORD26	1501.69	0.111843	0.250669	0.446179	0.655468	0.768192
SNORD14D	173.581	-0.195173	0.516243	-0.378064	0.705383	0.821458
SNORA35.2	166.93	0.129585	0.350523	0.369691	0.711613	0.823501
SNORD105B	1519.47	-0.0869639	0.239963	-0.362405	0.717049	0.824606
SNORD12C	368.734	0.0556251	0.170543	0.326164	0.7443	0.847796
SNORD87	124.912	0.0631635	0.19534	0.323351	0.746429	0.847796
SNORD123	57.7234	-0.0901269	0.299039	-0.301389	0.763118	0.856299
SNORD21	79.1185	0.0674587	0.223928	0.301251	0.763223	0.856299
SNORA12	150.565	0.0791427	0.300478	0.26339	0.79225	0.883479
SNORD104	619.218	-0.0593305	0.241808	-0.245362	0.806176	0.893593
SNORD97	35.8662	-0.0560832	0.245044	-0.228869	0.81897	0.897221
SNORD90	5666.06	-0.0486061	0.212652	-0.228571	0.819202	0.897221
SNORD49B	27.406	0.0822482	0.388703	0.211597	0.832422	0.90143
SNORD88A	66.2308	-0.0381327	0.181354	-0.210267	0.833459	0.90143
SNORD127	838.604	-0.037178	0.181548	-0.204783	0.837742	0.90143
SNORD112	109.909	-0.0417182	0.24488	-0.170362	0.864725	0.923215
SNORD111	35.3185	0.03224	0.194018	0.16617	0.868023	0.923215
SNORD83B	190.737	-0.0220399	0.160752	-0.137105	0.890948	0.942152
SNORD32A	858.699	-0.0197903	0.175709	-0.112631	0.910323	0.949533
SNORD36B	41.1301	-0.026732	0.243198	-0.109919	0.912474	0.949533
SNORD12B	1787.12	0.019196	0.180891	0.106119	0.915488	0.949533
SNORD101	793.575	-0.0230223	0.22519	-0.102235	0.91857	0.949533
SNORD121A	17.1694	-0.0123213	0.199628	-0.0617211	0.950785	0.977343
SNORD84	166.029	-0.00520866	0.120782	-0.0431244	0.965602	0.98706
SNORD51	113.02	-0.00719496	0.245111	-0.0293539	0.976582	0.987559
SNORA2B	19.4409	-0.00650477	0.223913	-0.0290504	0.976824	0.987559
SNORD33	372.158	-0.00595997	0.407943	-0.0146098	0.988343	0.993744
snoU18.1	68.4711	0.00220821	0.326004	0.00677357	0.994596	0.994596
